# Supplementary material for: Cognitive and neural underpinnings of friend-prioritization in a perceptual matching task
Source: Soc Cogn Affect Neurosci. 2025 Jan 20;20(1):nsaf009. doi: 10.1093/scan/nsaf009 (PMC11792655; doi:10.1093/scan/nsaf009)
Supplement: nsaf009_Supp [file nsaf009_supp.zip]

Archive with 1 entries (1 files):
- scan-24-302-File002.docx
